# Supplementary material for: Characterization of Bacillus velezensis UTB96, Demonstrating Improved Lipopeptide Production Compared to the Strain B. velezensis FZB42
Source: Microorganisms. 2022 Nov 10;10(11):2225. doi: 10.3390/microorganisms10112225 (PMC9693074; doi:10.3390/microorganisms10112225)
Supplement: Supplementary file 1 [file microorganisms-10-02225-s001.zip]

Archive with 2 entries (2 files):
- Supplementary Material 1.pdf
- Supplementary Material 2.pptx
